# Supplementary material for: Reference values of physiological 18F-FET uptake: Implications for brain tumor discrimination
Source: PLoS One. 2020 Apr 17;15(4):e0230618. doi: 10.1371/journal.pone.0230618 (PMC7164612; doi:10.1371/journal.pone.0230618)
Supplement: S1 Data — (XLSX) [file pone.0230618.s001.xlsx]

## Sheet: Supplemental File Data
No.	Gender	Initial diagnosis	World Health Organization (WHO) grade of tumor	Type of tumor	LGG vs. HGG	Tumor diagnosis	Indication for scan	Differcence PET date to OP date [days]	FET dose [MBq]	Tumor SUVmax	Tumor TBR	Tumor time activity curve (TAC)	Superior sagittal sinus SUVmax	Superior sagittal sinus TBR	Superior sagittal sinus time activity curve	Superior sagittal sinus frame 1	Superior sagittal sinus frame 2	Superior sagittal sinus frame 3	Superior sagittal sinus frame 4	Superior sagittal sinus peak (of frames)	Superior sagittal sinus time frame with peak value [5, 10, 15 or 20]	Sigmoid sinuses SUVmax	Sigmoid sinuses TBR	Sigmoid sinuses time activity curve	Sigmoid sinuses frame 1	Sigmoid sinuses frame 2	Sigmoid sinuses frame 3	Sigmoid sinuses frame 4	Sigmoid sinuses peak (of frames)	Sigmoid sinuses time frame with peak value [5, 10, 15 or 20]	Pineal gland SUVmax	Pineal gland TBR	Pineal gland time activity curve	Pineal gland frame 1	Pineal gland frame 2	Pineal gland frame 3	Pineal gland frame 4	Pineal gland peak (of frames)	Pineal gland frame with peak value [5, 10, 15, 20]	Temporal muscles SUVmax	Temporal muscles TBR	Temporal muscles time activity curve	Temporal muscles frame 1	Temporal muscles frame 2	Temporal muscles frame 3	Temporal muscles frame 4	Temporal muscles peak (of frames)	Temporal muscles frame with peak value [5, 10, 15, 20]	Cavernous sinus SUVmax
1	1	0	2	2	1	oligodendroglioma	3	5910	136	3.56	3.91	n.a.	2.82	2.61	3	2.8559	2.3479	2.23	2.32	2.8559	5	3.07	2.76	3	2.81	2.24	2.21	2.13	2.81	5	1.3197	1.22144	2	1.1412	1.342	0.966	1.214	1.342	10	2.99	2.76737	3	3.49	3.019	2.86	3.027	3.49	5	2.1969
2	1	1	4	4	2	primary glioblastoma	2	n.a.	136	4.44	3.92	n.a.	2.63	1.85081	3	1.945	2.012	1.843	1.547	2.012	10	3.1066	2.18621	3	2.7	2.61	2.45	2.488	2.7	5	2.007	1.41239	3	1.666	1.169	1.317	1.061	1.666	5	3.522	2.47854	2	2.358	2.42	2.358	2.376	2.42	10	2.738
3	1	0	2	2	1	oligodendroglioma	2	2509	136	2.6	2.03	n.a.	2.89	2.06429	3	2.167	2.344	1.898	1.9833	2.344	10	2.1075	1.50536	2	1.489	1.735	1.618	1.595	1.735	10	1.5403	1.10021	2	1.2646	1.369	1.51347	1.03437	1.51347	15	1.756	1.25429	2	1.407	1.523	1.568	1.368	1.568	15	2.564
4	1	0	4	4	2	primary glioblastoma	3	610	136	n.a.	3.1	n.a.	3.0114	3.56505	3	2.305	2.486	2.323	2.02	2.486	10	2.944	3.48526	3	2.55	2.553	2.438	2.197	2.553	5	1.836	2.17355	3	1.30578	1.4117	1.3123	1.1055	1.4117	10	2.507	2.96792	2	1.805	1.933	1.8388	1.854	1.933	10	3.077
5	1	0	3	3	2	anaplastic astrocytoma	3	1205	136	0	n.a.	n.a.	2.15	1.67969	3	1.686	1.7198	1.4367	1.5	1.7198	10	2.462	1.92344	2	1.69	2.012	1.719	1.612	2.012	10	0.92897	0.725758	3	0.82544	1.16959	0.4978	0.7064	1.16959	10	2.876	2.24687	2	2.344	2.426	2.437	2.239	2.437	15	2.33696
6	2	0	3	3	2	anaplastic oligodendroglioma	3	7112	136	n.a.	2.6	n.a.	2.5937	2.70741	2	1.857	1.722	1.797	1.618	1.857	5	2.6316	2.74697	3	2.0944	1.857	1.7157	1.718	2.0944	5	1.8956	1.97871	2	1.276	1.508	1.24	1.419	1.508	10	2.4913	2.60052	2	2.179	2.208	2.045	1.907	2.208	10	2.4808
7	1	0	4	4	2	primary glioblastoma	3	1218	134	9.4	5.9	3	n.a.	n.a.	n.a.	n.a.	n.a.	n.a.	n.a.	n.a.	n.a.	2.956	1.9973	2	2.31	2.33	2.3468	2.143	2.3468	15	1.73039	1.16918	2	1.3501	1.269	1.337	1.421	1.421	20	2.749	1.85743	2	1.933	1.907	1.961	1.841	1.961	15	3.269
8	1	0	2	2	1	oligodendroglioma	2	n.a.	134	4.3	2.6	3	2.237	2.25277	3	1.867	1.7065	1.723	1.473	1.867	5	1.596	1.60725	2	1.2209	1.586	1.316	1.1305	1.586	10	1.5844	1.59557	3	1.22533	1.5444	1.15283	1.02817	1.5444	10	2.109	2.12387	1	1.674	1.9064	1.679	1.70344	1.9064	10	2.1518
9	2	1	4	4	2	primary glioblastoma	2	26	128	4.3	2.5	n.a.	2.7038	1.62811	3	2.184	2.106	2.132	1.9587	2.184	5	2.668	1.60655	1	1.6407	2.636	2.0515	1.825	2.636	10	n.a.	n.a.	n.a.	n.a.	n.a.	n.a.	n.a.	n.a.	n.a.	2.243	1.35064	2	1.915	2.178	1.74	2.066	2.178	10	1.5715
10	1	0	3	3	2	anaplastic astrocytoma	2	2940	136	4.69	2.78	3	3.0139	1.73612	2	2.1759	2.22666	2.126	2.06917	2.22666	10	2.84	1.63594	3	2.2944	2.518	2.1832	1.9485	2.518	10	2.962	1.70622	2	2.3131	2.3487	2.21725	2.1687	2.3487	10	2.8704	1.65346	2	2.2967	2.5154	2.2822	2.3324	2.5154	10	2.7682
11	2	0	3	3	2	anaplastic astrocytoma	2	2947	136	1.5	1.5	n.a.	2.5582	2.2518	2	1.8255	1.9076	1.9062	2.01631	2.01631	20	2.3798	2.09477	2	1.7522	1.7491	1.8758	1.589	1.8758	15	1.823	1.60465	1	1.25087	1.4138	1.45587	1.433	1.45587	15	2.1435	1.88677	2	1.846	1.7466	1.9115	1.653	1.9115	15	2.452
12	1	0	4	4	2	primary glioblastoma	3	1133	136	2.62	3.16	1	2.0523	2.65842	2	1.501	1.6086	1.5417	1.3391	1.6086	10	1.7865	2.31412	3	1.5539	1.546	1.7106	1.351	1.7106	1	1.32214	1.71262	3	1.07068	0.94969	1.23379	0.86632	1.23379	15	2.2557	2.92189	2	1.9929	1.754	2.1438	1.7788	2.1438	15	1.795
13	1	1	1	1	1	low grade glioma	1	n.a.	139	0	n.a.	n.a.	2.93	4.89042	3	2.4866	2.21557	2.1663	1.789	2.4866	5	2.4884	4.15336	3	2.0682	1.8434	1.572	1.5109	2.0682	5	1.33158	2.22252	1	0.8418	1.11099	0.9279	1.19018	1.19018	20	2.0685	3.45251	1	0.9429	2.0693	2.1377	1.9375	2.1377	15	2.2763
14	1	1	4	4	2	primary glioblastoma	2	23	136	1.9	1.9	2	2.36	2.05742	2	1.8862	1.9576	1.985	1.805	1.985	15	2.1138	1.84278	3	3.3633	3.246	2.877	2.708	3.3633	5	2.0673	1.80224	1	1.028	1.4086	1.8423	1.539	1.8423	15	2.181	1.90137	2	1.68157	1.783	1.555	1.591	1.783	10	1.8532
15	1	0	3	3	2	anaplastic oligoastrocytoma	3	6203	136	n.a.	n.a.	n.a.	2.0189	1.91474	3	1.9309	1.7352	1.5847	1.57015	1.9309	5	2.548	2.41654	2	1.728	1.9196	1.9189	1.7328	1.9196	15	1.6002	1.51764	1	1.10052	1.49667	1.30098	1.38	1.49667	10	2.379	2.25626	1	1.5115	1.7465	1.852	1.7187	1.852	15	2.489
16	2	0	2	2	1	pleomorphic xanthoastrocytoma	3	4132	129	2.4	3	n.a.	3.208	4.3217	3	2.8929	2.3141	2.00437	1.98124	2.8929	5	3.238	4.36212	3	2.946	2.333	1.77	1.5587	2.946	5	1.5394	2.07382	3	1.616	1.4037	1.1493	0.9296	1.616	5	1.6735	2.25448	1	0.8217	1.52644	1.6078	1.6369	1.6369	20	2.6896
17	1	1	4	4	2	primary glioblastoma	2	32	133	5.49	1.3	3	2.704	1.9273	3	1.98159	2.35	2.00685	1.76753	2.35	10	2.799	1.99501	3	2.32237	2.4808	2.3411	1.87443	2.4808	10	3.236	2.30649	1	1.843	2.9085	2.39	2.21	2.9085	10	2.6084	1.85916	2	2.0031	2.1897	2.10435	1.871	2.1897	10	2.5569
18	2	1	4	4	2	primary glioblastoma	2	17	136	6.83	4.91	3	2.4225	1.67926	2	1.80038	1.92205	1.88572	1.69023	1.92205	10	2.879	1.9957	3	2.4913	2.13076	2.1833	2.1754	2.4913	5	1.377	0.954527	1	0.818	1.2584	1.369	0.9134	1.369	15	2.316	1.60543	2	1.96136	1.973	1.88	1.8455	1.973	10	2.304
19	1	1	3	3	2	anaplastic astrocytoma	1	29	136	4.09	3.2	n.a.	1.98	1.68213	3	1.538	1.664	1.5144	1.3297	1.664	10	1.5666	1.33092	1	1.1691	1.6278	1.3084	1.5437	1.6278	10	2.2311	1.89545	1	1.44279	1.6375	1.7263	1.8557	1.8557	20	2.1481	1.82494	2	2.0574	2.161	1.85878	1.865	2.161	10	1.726
20	1	0	1	1	1	low grade glioma	1	n.a.	141	0	n.a.	n.a.	2.56	2.54271	2	2.0245	1.9997	2.01	2.03159	2.03159	20	2.72	2.70163	2	2.198	1.9863	2.44095	2.1241	2.44095	15	1.05	1.04291	2	0.929	0.815	0.704	0.93	0.93	5	2.3	2.28447	2	1.536	1.55	1.67	1.4638	1.67	15	2.21
21	1	1	4	4	2	primary glioblastoma	1	n.a.	135	2	1.7	n.a.	2.53	2.03376	3	1.877	1.7198	1.4	1.56	1.877	5	2.78	2.23473	3	1.938	1.859	1.9	1.662	1.938	5	1.62	1.30225	1	0.632	1.135	1.0016	0.7666	1.135	10	3.04	2.44373	3	2.483	2.428	2.369	2.087	2.483	5	3.01
22	1	0	3	3	2	anaplastic astrocytoma	3	2495	130	5.6	4.3	3	3.81	2.43295	3	2.2752	2.04959	1.585	1.76036	2.2752	5	3.26	2.08174	3	2.4356	2.56134	2.21379	1.946	2.56134	10	1.89	1.2069	1	1.4078	1.96669	1.518	1.636	1.96669	10	2.87	1.83269	2	2.2714	2.4865	2.164	2.2303	2.4865	10	3.47
23	2	0	3	3	2	anaplastic astrocytoma	3	n.a.	130	4.3	4.3	n.a.	n.a.	n.a.	n.a.	n.a.	n.a.	n.a.	n.a.	n.a.	n.a.	2.8599	2.14739	3	2.26762	2.25261	1.9846	2.02963	2.26762	5	3.065	2.3014	1	1.8479	2.11	2.3668	2.5034	2.5034	20	2.40034	1.80233	2	2.26489	2.1805	2.05202	2.03326	2.26489	5	2.3118
24	2	1	1	1	1	low grade glioma	1	n.a.	128	2.2	1.6	n.a.	2.391	1.9985	2	1.7637	1.7639	1.98817	1.88337	1.98817	15	2	1.67168	2	1.74066	1.83207	1.9329	1.7953	1.9329	15	1.518	1.26881	1	1.0875	1.5445	1.159	1.5284	1.5445	10	2.46096	2.05697	3	2.3547	2.24115	2.3447	2.0908	2.3547	5	2.305
25	1	0	3	3	1	anaplastic astrocytoma	3	6145	138	4	4	3	2.23365	2.41607	3	1.6993	1.52489	1.36355	1.31068	1.6993	5	2.0919	2.26274	2	1.59343	1.6427	1.45498	1.69711	1.69711	20	n.a.	n.a.	n.a.	n.a.	n.a.	n.a.	n.a.	n.a.	n.a.	2.2694	2.45473	3	2.07744	2.2716	1.86888	1.73585	2.2716	10	2.187
26	1	0	2	2	1	oligoastrocytoma	3	1444	124	0	n.a.	n.a.	2.3603	1.99739	2	2.05998	2.3056	1.7847	1.9734	2.3056	10	2.5232	2.13525	2	2.20849	2.41519	1.82955	2.0489	2.41519	10	1.32	1.11704	2	1.1633	1.271	1.227	1.2586	1.271	10	2.5216	2.13389	2	1.975	1.8846	1.8899	1.8728	1.975	15	1.984
27	2	1	2	2	1	low grade astrocytoma	1	n.a.	123	0	n.a.	n.a.	2.4925	1.99752	2	1.78989	1.93679	1.70187	1.7419	1.93679	10	2.2784	1.82593	2	1.92497	2.0564	1.81758	1.88514	2.0564	10	1.476	1.18288	1	0.966	1.291	1.372	1.081	1.372	15	2.08	1.66693	2	1.7466	1.9706	1.647	1.8199	1.9706	10	1.9805
28	1	0	4	4	2	primary glioblastoma	2	948	132	4.61	2.88	3	2.26349	2.13961	2	1.60285	1.8485	1.77299	1.66317	1.8485	10	1.98068	1.87228	2	1.75269	1.76735	1.8817	1.57448	1.8817	15	n.a.	n.a.	n.a.	n.a.	n.a.	n.a.	n.a.	n.a.	n.a.	2.16737	2.04875	3	1.9807	1.86447	1.85183	1.698	1.9807	5	1.7096
29	2	0	n.a.	8	n.a.	metastasis	3	n.a.	136	4.6	3.3	3	1.862	1.51567	2	1.64376	1.6468	1.43656	1.61174	1.6468	10	2.2813	1.85698	3	1.81558	1.86032	1.6177	1.52422	1.86032	10	1.5465	1.25885	2	1.1081	1.437	1.397	1.2175	1.437	10	2.082	1.69475	2	1.88	1.84822	1.5984	1.8189	1.88	5	2.2449
30	1	1	2	2	2	low grade astrocytoma	3	22	134	2.91	2.02	n.a.	2.4691	1.90311	3	1.90409	2.08502	1.60115	1.64928	2.08502	10	2.7622	2.12903	1	2.11898	2.53289	2.12747	2.43386	2.53289	10	1.5558	1.19917	3	1.57738	1.4635	1.478	1.257	1.57738	5	1.9278	1.48589	2	1.80471	2.09115	1.45408	1.64308	2.09115	10	1.9217
31	2	1	3	3	2	anaplastic oligodendroglioma	3	119	136	2.1	1.8	3	2.5016	1.86924	3	1.99283	1.98388	1.59144	1.64908	1.99283	5	1.8894	1.41179	3	1.6232	1.94632	1.14707	1.19455	1.94632	10	1.336	0.998281	2	1.116	1.247	1.0858	1.1565	1.247	10	1.922	1.43615	2	1.72	2.1349	1.4111	1.66079	2.1349	10	2.103
32	1	0	3	3	2	anaplastic astrocytoma	3	381	135	2.02	2.06	2	2.4109	1.99248	2	1.89486	1.9437	1.75244	1.94932	1.94932	20	2.043	1.68843	1	1.53045	2.08303	1.4625	2.1577	2.1577	20	1.0748	0.888264	2	0.7099	1.06	0.8436	0.798	1.06	10	2.173	1.79587	3	2.16575	2.35969	1.7562	1.7283	2.35969	10	2.173
33	2	1	1	1	1	low grade glioma	1	n.a.	133	1.47	1.39	n.a.	2.13967	2.05087	3	1.97146	1.77459	1.63405	1.38871	1.97146	5	1.9286	1.84856	2	1.37788	1.62326	1.40027	1.37116	1.62326	10	1.8849	1.80667	2	1.393	1.6769	1.23	1.461	1.6769	10	1.938	1.85757	2	1.63408	1.85246	1.5982	1.603	1.85246	10	1.769
34	1	1	2	2	1	ependymoma	1	437	127	2.3	2.1	n.a.	2.329	2.2181	2	2.00348	2.02026	1.8521	1.81027	2.02026	10	1.7685	1.68429	2	1.21959	1.68946	1.4089	1.248	1.68946	10	1.275	1.21429	1	0.849	1.132	1.183	1.023	1.183	15	2.1333	2.03171	3	1.9175	2.31007	1.63633	1.56944	2.31007	10	2.1639
35	1	1	2	2	1	low grade astrocytoma	1	16	122	3.9	3.3	3	2.319	2.25847	2	1.74	1.868	1.591	1.768	1.868	10	2.6229	2.55444	3	2.7189	2.3916	1.8999	2.14493	2.7189	5	1.857	1.80853	2	1.422	1.8898	1.385	1.46	1.8898	10	3.402	3.31321	2	2.9258	3.01833	2.7187	2.7805	3.01833	10	2.345
36	1	0	2	2	1	oligoastrocytoma	3	3524	135	2.4	1.5	n.a.	2.2232	2.52504	3	1.60668	1.8358	1.663	1.2972	1.8358	10	2.1114	2.39806	3	1.6894	1.72865	1.70341	1.44462	1.72865	10	0.9379	1.06524	3	0.768	1.1844	0.5743	0.5378	1.1844	10	1.88635	2.14246	2	1.6781	1.81	1.5682	1.71677	1.81	10	1.778
37	2	1	4	4	2	primary glioblastoma	2	197	129	3.9	3.39	3	2.2115	1.9042	2	1.82766	1.89972	1.7097	1.73883	1.89972	10	2.04	1.75653	2	1.658	1.71182	1.48867	1.52427	1.71182	10	1.97	1.69626	3	1.637	1.6566	1.5327	1.4479	1.6566	10	2.0936	1.80268	2	1.7781	1.77534	1.7079	1.6628	1.7781	5	2.088
38	2	0	4	4	2	primary glioblastoma	2	888	130	4	3.63	n.a.	2.6322	2.21752	3	2.19359	2.24298	1.81365	1.84019	2.24298	10	2.764	2.32856	1	2.2074	2.4904	2.2805	2.4474	2.4904	10	1.799	1.51559	1	1.0515	1.684	1.441	1.3527	1.684	10	2.623	2.20977	2	2.07538	2.0608	2.2295	1.94139	2.2295	15	2.18
39	1	0	3	3	2	anaplastic oligodendroglioma	3	2177	134	2.57	2.07	3	1.9937	1.55333	3	1.7396	1.6655	1.52878	1.475	1.7396	5	2.17696	1.69611	3	1.6529	1.7849	1.6406	1.31225	1.7849	10	1.183	0.921698	3	1.094	1.0497	0.748	0.785	1.094	5	1.704	1.32762	2	1.411	1.4039	1.452	1.3016	1.452	15	2.047
40	1	1	1	1	1	low grade glioma	1	n.a.	131	0	n.a.	n.a.	1.3065	1.85319	2	1.0834	1.0345	0.968	1.0845	1.0845	5	1.589	2.2539	3	1.23376	1.57934	1.37345	1.08478	1.57934	10	1.1035	1.56525	1	0.7748	0.8677	0.605	0.894	0.894	20	1.581	2.24255	2	1.35197	1.30725	1.248	1.35	1.35197	5	1.431
41	1	0	n.a.	8	n.a.	metastasis	3	n.a.	137	2.29	2.14	2	1.9406	1.89985	2	1.73208	1.56074	1.5273	1.569	1.73208	5	1.3785	1.34955	3	1.2843	1.4951	1.0148	0.888	1.4951	10	1.656	1.62122	2	1.165	1.2057	0.985	1.181	1.2057	10	1.8185	1.78031	2	1.41834	1.7218	1.4953	1.5518	1.7218	10	1.717
42	1	0	2	2	1	low grade astrocytoma	1	n.a.	136	0.85	0.92	n.a.	1.8804	2.19417	3	1.53036	1.5985	1.2616	1.28467	1.5985	10	1.92234	2.2431	2	1.65	1.6473	1.48909	1.5437	1.65	5	1.41	1.64527	1	0.849	1.0759	0.803	1.109	1.109	20	1.32	1.54026	2	1.5658	1.61697	1.5717	1.62829	1.62829	20	1.903
43	2	0	3	3	2	anaplastic oligodendroglioma	3	1088	124	0	n.a.	n.a.	2.2856	2.06096	2	1.54059	1.59151	1.6773	1.50338	1.6773	15	1.9205	1.73174	2	1.4572	1.7983	1.75506	1.35456	1.7983	10	1.468	1.32372	2	1.241	1.203	1.0413	1.2238	1.241	5	1.89	1.70424	2	1.5846	1.657	1.57833	1.5117	1.657	10	1.482
44	2	0	4	4	2	primary glioblastoma	2	1647	137	2.67	2.34	n.a.	2.2135	2.15112	2	1.725	1.706	1.676	1.644	1.725	5	2.1067	2.04733	2	1.602	1.643	1.5096	1.5435	1.643	10	1.868	1.81535	2	1.2277	1.297	1.524	1.341	1.524	15	1.953	1.89796	2	1.5649	1.7354	1.475	1.5536	1.7354	10	2.095
45	2	0	4	4	2	secondary glioblastoma	3	1078	135	2.38	1.97	n.a.	2.8687	2.34356	2	2.21534	2.4559	2.21545	2.19907	2.4559	10	2.2179	1.81189	3	1.7743	1.76278	1.4527	1.587	1.7743	5	1.643	1.34223	2	1.214	1.482	1.4199	1.092	1.482	10	2.35	1.91981	2	1.81444	1.86069	1.6551	1.76779	1.86069	10	1.57
46	2	0	1	1	1	low grade glioma	1	457	125	2.51	2.97	n.a.	2.151	2.50699	2	1.8371	1.90886	1.8679	1.73028	1.90886	10	1.6297	1.89942	1	1.25669	1.5387	1.16787	1.42455	1.5387	10	n.a.	n.a.	n.a.	n.a.	n.a.	n.a.	n.a.	n.a.	n.a.	1.7857	2.08124	3	1.5181	1.5467	1.4969	1.2709	1.5467	10	1.87
47	1	0	2	2	1	low grade astrocytoma	3	3093	128	1.51	1.66	n.a.	2.05	2.08694	3	2.0311	1.8859	1.82034	1.7127	2.0311	5	2.0776	2.11504	2	1.4876	1.6897	1.4744	1.53454	1.6897	10	1.24	1.26234	1	1.2066	1.445	1.4065	1.625	1.625	20	1.88728	1.92129	3	1.6734	2.0974	1.38649	1.3879	2.0974	10	1.5
48	2	0	3	3	2	anaplastic oligodendroglioma	2	2463	139	3.5	3.5	3	1.91	2.16333	2	1.3843	1.5114	1.456	1.43655	1.5114	10	1.7292	1.95855	3	1.4997	1.417	1.199	1.3127	1.4997	5	1.449	1.64118	2	0.903	1.074	1.0756	0.961	1.0756	15	2.0443	2.31544	2	1.7067	1.678	1.56636	1.5871	1.7067	5	2.258
49	1	0	3	3	2	anaplastic astrocytoma	3	189	127	2.96	2.69	n.a.	2.189	1.91698	3	1.81049	1.66699	1.64612	1.57321	1.81049	5	1.99848	1.75014	3	1.6676	1.9132	1.6806	1.11087	1.9132	10	1.531	1.34075	1	0.93	1.022	0.88	1.067	1.067	20	1.65305	1.44763	1	1.27082	1.46036	1.363	1.5011	1.5011	20	1.623
50	1	1	4	4	2	primary glioblastoma	2	16	137	2.5	2	n.a.	2.0677	1.6904	3	1.84933	1.88165	1.54423	1.57439	1.88165	10	1.6683	1.36388	3	1.5617	1.6882	1.2792	1.111	1.6882	10	1.4196	1.16056	2	1.4677	1.47	1.512	1.5319	1.5319	20	2.4524	2.00491	3	2.12499	2.065	1.9675	1.76114	2.12499	5	1.479
51	1	1	4	4	2	primary glioblastoma	2	15	131	4.5	2.4	n.a.	1.9254	1.69654	2	1.68533	1.5179	1.6884	1.58681	1.6884	15	1.9844	1.74852	2	1.3497	1.67348	1.5694	1.4368	1.67348	10	1.49	1.31289	2	1.178	1.339	1.5	1.26	1.5	15	1.6917	1.49062	3	1.51967	1.5643	1.52606	1.25627	1.5643	10	1.3169
52	2	0	4	4	2	primary glioblastoma	3	631	133	1.78	1.87	n.a.	2.4315	3.05465	3	1.85848	1.91094	1.78446	1.62918	1.91094	10	2.2358	2.80879	2	1.6354	1.98072	1.76278	1.66092	1.98072	10	0.9681	1.21621	2	1.908	1.955	2.0347	2.1538	2.1538	20	2.17658	2.7344	2	1.85281	1.89	1.82999	1.86258	1.89	10	0.95
53	2	0	2	2	1	oligodendroglioma	3	84	124	2.82	1.73	n.a.	2.476	1.71113	3	2.0674	2.18446	1.985	1.6465	2.18446	10	2.3644	1.634	3	2.15408	2.2953	2.259	1.7681	2.2953	10	1.959	1.35384	2	1.585	1.5	1.68	1.495	1.68	15	2.1745	1.50276	2	1.76488	1.819	1.74718	1.77518	1.819	10	2.01
54	1	0	1	1	1	low grade glioma	1	n.a.	130	1.82	1.56	n.a.	2.6798	2.50005	3	2.0965	2.0066	1.98299	1.78067	2.0965	5	2.1198	1.97761	3	2.03367	1.9694	1.50406	1.6856	2.03367	5	1.675	1.56265	2	1.074	1.195	1.1579	1.075	1.195	10	2.2774	2.12464	2	1.9651	2.037	1.71927	1.8889	2.037	10	1.909
55	2	0	n.a.	8	n.a.	metastasis	3	1015	133	2.67	1.99	n.a.	3.157	2.3769	2	2.32527	2.2272	2.3424	2.3694	2.3694	20	2.5823	1.94421	3	2.21487	2.44087	1.99586	1.9418	2.44087	10	1.17	0.880891	1	0.78	1.048	0.918	1.266	1.266	20	1.98854	1.49717	2	1.80439	1.85988	1.523	1.7616	1.85988	10	2.444
56	1	1	2	2	1	low grade astrocytoma	1	32	136	1.73	1.8	n.a.	2.41	2.28306	1	1.773	2.192	1.91255	2.01285	2.192	10	2.1611	2.04727	2	1.6638	1.991	1.7404	1.6844	1.991	10	1.3137	1.24451	2	0.95	1.158	1.187	1.0336	1.187	15	2.19	2.07465	3	1.942	2.162	1.62	1.6657	2.162	10	2.3248
57	1	1	4	4	2	primary glioblastoma	2	21	143	3.85	4.05	3	2.0562	2.03383	2	1.6379	2.0154	1.6814	1.7816	2.0154	10	2.201	2.17705	2	1.976	2.1255	1.9276	1.8708	2.1255	10	1.7086	1.69001	2	1.308	1.2136	1.31997	1.4337	1.4337	20	1.8488	1.82868	2	1.6736	1.8775	1.5905	1.525	1.8775	10	1.6743
58	2	0	4	4	2	primary glioblastoma	3	n.a.	131	4.6	4.2	3	1.999	2.13272	3	1.72193	1.63074	1.5631	1.41832	1.72193	5	1.50876	1.60969	3	1.23425	1.4445	1.08552	1.0302	1.4445	10	1.559	1.66329	2	1.049	1.1165	1.03858	1.144	1.144	20	1.82	1.94175	2	1.5351	1.7288	1.61816	1.54282	1.7288	10	1.30867
59	1	0	4	4	2	primary glioblastoma	3	442	124	4.9	4.9	n.a.	2.8401	2.91472	3	2.35033	2.71125	2.2601	1.76216	2.71125	10	1.90533	1.95539	3	2.04193	1.54393	1.79021	1.37024	2.04193	5	1.6631	1.70679	2	1.211	1.6367	1.3143	1.2832	1.6367	10	2.3965	2.45946	3	2.02968	1.9451	1.96012	1.83418	2.02968	5	2.095
60	1	0	3	3	2	anaplastic astrocytoma	3	479	138	1.6	1.2	n.a.	2.95596	2.19774	3	2.51535	2.9242	2.761	2.02068	2.9242	10	2.30057	1.71046	3	2.02964	2.254	1.91979	1.72156	2.254	10	2.00055	1.4874	2	1.3997	1.5134	1.3179	1.4949	1.5134	10	1.72884	1.28538	2	1.44503	1.71415	1.35764	1.50335	1.71415	10	2.787
61	2	0	1	1	1	low grade glioma	3	n.a.	129	0	n.a.	n.a.	2.37389	2.29993	2	2.13559	2.12374	1.9944	1.98632	2.13559	5	1.82349	1.76668	2	1.37675	1.26168	1.19632	1.4378	1.4378	20	2.12568	2.05945	2	1.56223	1.5398	1.3798	1.7158	1.7158	20	2.05155	1.98763	2	1.672	1.61048	1.54127	1.65084	1.672	5	2.125
62	1	0	3	3	2	anaplastic astrocytoma	3	1295	136	4	3.2	n.a.	n.a.	n.a.	n.a.	n.a.	n.a.	n.a.	n.a.	n.a.	n.a.	2.927	2.27185	2	2.3979	2.355	2.33954	2.43131	2.43131	20	2.38	1.84728	2	2.049	1.916	1.978	2.03	2.049	5	2.3669	1.83711	2	1.99077	2.21724	1.9555	1.89185	2.21724	10	2.51
63	1	0	3	3	2	anaplastic oligoastrocytoma	3	1550	130	4.6	3.1	n.a.	2.3494	1.80101	3	1.83297	2.0733	1.65427	1.52485	2.0733	10	2.34028	1.79402	2	1.90677	2.3351	1.88971	2.01865	2.3351	10	2.701	2.07054	2	2.069	2.638	2.309	1.98	2.638	10	1.9321	1.48112	2	1.60798	1.8483	1.70757	1.7578	1.8483	10	1.7795
64	2	1	4	4	2	primary glioblastoma	3	n.a.	136	3.7	3.7	n.a.	2.5655	2.5717	2	2.09438	2.10768	2.02242	2.0186	2.10768	10	2.2976	2.30315	3	2.05724	2.07229	1.84666	1.70148	2.07229	10	1.3358	1.33903	2	1.0627	1.41338	1.2387	1.1606	1.41338	10	2.0473	2.05225	2	1.72048	1.71827	1.53578	1.7202	1.72048	5	1.991
65	2	1	n.a.	8	n.a.	metastasis	3	300	136	3.3	3	n.a.	1.82115	1.77543	2	1.36387	1.3454	1.3752	1.36107	1.3752	15	2.02518	1.97434	2	1.5468	1.72331	1.49942	1.53581	1.72331	10	1.28198	1.2498	2	0.986	1.376	1.11289	1.0875	1.376	10	1.7454	1.70158	2	1.3691	1.48181	1.45889	1.4153	1.48181	10	2.155
66	1	1	n.a.	8	n.a.	metastasis	1	n.a.	130	0	0	0	2.146	1.85176	1	1.385	1.6206	1.568	1.5846	1.6206	10	2.097	1.80947	3	2.0169	1.857	1.645	1.78	2.0169	5	1.4495	1.25076	1	0.8877	1.5879	1.487	1.083	1.5879	10	1.9227	1.65907	2	1.658	1.9846	1.7	1.596	1.9846	10	2.156
67	2	0	4	4	2	secondary glioblastoma	2	n.a.	136	4.1	3.2	n.a.	2.5509	2.16361	2	2.187	1.9764	2.187	2.1037	2.187	5	1.792	1.51993	1	1.33829	1.7278	1.4294	1.4894	1.7278	10	1.757	1.49025	2	1.5637	1.936	1.42	1.437	1.936	10	1.9227	1.63079	2	1.6769	2.113	1.752	1.616	2.113	10	2.237
68	1	0	3	3	2	anaplastic astrocytoma	3	20	136	3.4	3.9	n.a.	2.00246	2.32142	3	1.6594	1.59998	1.52115	1.45477	1.6594	5	1.6446	1.90656	3	0.83906	1.41015	1.06359	1.17241	1.41015	10	1.544	1.78994	1	1.07096	1.43549	1.21544	1.24248	1.43549	10	1.58105	1.83289	2	1.35713	1.35305	1.37517	1.35577	1.37517	15	1.9328
69	2	0	2	2	1	low grade astrocytoma	3	252	127	2.35	2.03	n.a.	2.1917	2.00687	2	1.66833	1.81732	1.6593	1.52619	1.81732	10	2.0814	1.90587	2	1.40063	1.38896	1.414	1.48044	1.48044	20	1.3578	1.24329	3	1.458	1.51798	1.69	1.0297	1.69	15	2.06486	1.89072	2	1.72966	1.86266	1.74511	1.75576	1.86266	10	1.8704
70	2	0	1	1	1	low grade glioma	1	7364	121	4.6	2.1	n.a.	3.22	1.67971	2	1.955	2.1097	2.2195	1.829	2.2195	15	3.51	1.83099	2	2.5	2.2959	2.717	2.22	2.717	15	1.74	0.907668	2	1.54	1.5486	1.4118	1.457	1.5486	10	1.97	1.02765	2	2.079	2.008	1.998	1.817	2.079	5	3.485
[truncated: 44 more columns]
